# Supplementary material for: Microbial-transcriptome integrative analysis of heat stress effects on amino acid metabolism and lipid peroxidation in poultry jejunum
Source: Anim Biotechnol. 2024 Mar 22;35(1):2331179. doi: 10.1080/10495398.2024.2331179 (PMC12674329; doi:10.1080/10495398.2024.2331179)
Supplement: Supplemental Material [file LABT_A_2331179_SM6223.xlsx]

## Sheet: Sheet1
Table S6
Mcrobial functional analysis results
pathway	NC-J-2	NC-J-5	NC-J-6	PC-J-1	PC-J-5	PC-J-6	p-value	log2FC
Lipoic acid metabolism	2480.62	1962.07	2059.99	681.115	854	1242.12	0.00570749	1.22738
Phenylalanine, tyrosine and tryptophan biosynthesis	1247.51	1017.45	891.606	207.237	223.032	353.678	0.00798407	2.00953
Histidine metabolism	1141.35	1067.22	831.581	208.734	216.632	313.451	0.00820821	2.04085
beta-Lactam resistance	55	71.0075	50.0825	0	0	0	0.0113848
Arginine and proline metabolism	1831.08	1458.64	1668.12	1164.09	1052.12	827.187	0.012262	0.704032
Phenylalanine metabolism	545.598	603.191	349.822	86.8488	0	202.355	0.0160216	2.37347
Biosynthesis of ansamycins	6785.14	7564.28	5225	1614.46	2885	4117.37	0.0216412	1.18374
Biotin metabolism	2912.01	2597.95	2584.12	1831.43	1382.3	894.124	0.0264567	0.978483
Geraniol degradation	93.8275	98.9575	84.1125	49.3213	0	17.915	0.0312976	2.04204
Phosphonate and phosphinate metabolism	435.048	279.689	360.167	129.851	149.786	191.735	0.0322914	1.18927
