# Supplementary material for: Microbial-transcriptome integrative analysis of heat stress effects on amino acid metabolism and lipid peroxidation in poultry jejunum
Source: Anim Biotechnol. 2024 Mar 22;35(1):2331179. doi: 10.1080/10495398.2024.2331179 (PMC12674329; doi:10.1080/10495398.2024.2331179)
Supplement: Supplemental Material [file LABT_A_2331179_SM6221.xlsx]

## Sheet: Sheet1
Table S4
GSEA results list
NAME	SIZE	ES	NES	NOM p-val	FDR q-val	FWER p-val	RANK AT MAX	LEADING EDGE
FANCONI ANEMIA PATHWAY	45	-0.688257	-2.3866	0	0	0	2603	tags=53%, list=13%, signal=61%
DNA REPLICATION	26	-0.726788	-2.21988	0	0	0	4521	tags=81%, list=23%, signal=105%
CELL CYCLE	103	-0.545127	-2.21393	0	0	0	3078	tags=36%, list=16%, signal=42%
HOMOLOGOUS RECOMBINATION	30	-0.651282	-2.05226	0	0.000612992	0.003	4521	tags=60%, list=23%, signal=78%
MISMATCH REPAIR	18	-0.642323	-1.80687	0.00184843	0.0204791	0.117	4521	tags=72%, list=23%, signal=94%
AMINOACYL-TRNA BIOSYNTHESIS	34	-0.462087	-1.54731	0.0306644	0.194247	0.74	5713	tags=59%, list=29%, signal=83%
RIBOSOME BIOGENESIS IN EUKARYOTES	58	-0.415845	-1.52864	0.0151771	0.193725	0.797	5872	tags=52%, list=30%, signal=73%
ECM-RECEPTOR INTERACTION	61	-0.404457	-1.50712	0.0214521	0.198939	0.839	2382	tags=30%, list=12%, signal=33%
BASE EXCISION REPAIR	22	-0.501925	-1.48692	0.0576577	0.207947	0.89	5342	tags=55%, list=27%, signal=75%
NUCLEOTIDE EXCISION REPAIR	35	-0.445545	-1.46189	0.03663	0.226883	0.934	5658	tags=51%, list=29%, signal=72%
P53 SIGNALING PATHWAY	59	-0.385171	-1.40453	0.0409556	0.310582	0.986	2819	tags=31%, list=14%, signal=35%
CELL ADHESION MOLECULES (CAMS)	80	-0.360424	-1.3869	0.0431035	0.322807	0.991	1753	tags=18%, list=9%, signal=19%
GLYCOSAMINOGLYCAN BIOSYNTHESIS - HEPARAN SULFATE / HEPARIN	18	-0.478469	-1.36171	0.118397	0.349681	0.997	3015	tags=33%, list=15%, signal=39%
PYRIMIDINE METABOLISM	48	-0.379049	-1.34186	0.0727273	0.36508	1	2421	tags=25%, list=12%, signal=28%
MUCIN TYPE O-GLYCAN BIOSYNTHESIS	23	-0.43275	-1.30296	0.136704	0.429933	1	1900	tags=22%, list=10%, signal=24%
DRUG METABOLISM - OTHER ENZYMES	42	-0.371336	-1.26835	0.149228	0.490769	1	1849	tags=19%, list=9%, signal=21%
PROGESTERONE-MEDIATED OOCYTE MATURATION	62	-0.340707	-1.24988	0.12478	0.514317	1	1362	tags=16%, list=7%, signal=17%
HERPES SIMPLEX VIRUS 1 INFECTION	115	-0.302821	-1.2412	0.107018	0.508993	1	4834	tags=37%, list=24%, signal=48%
PROTEIN EXPORT	22	-0.418671	-1.23963	0.190141	0.486309	1	4942	tags=41%, list=25%, signal=54%
OTHER TYPES OF O-GLYCAN BIOSYNTHESIS	38	-0.37351	-1.22871	0.16696	0.492186	1	1900	tags=16%, list=10%, signal=17%
AGE-RAGE SIGNALING PATHWAY IN DIABETIC COMPLICATIONS	71	-0.322127	-1.22187	0.137083	0.485977	1	3345	tags=30%, list=17%, signal=35%
AMINO SUGAR AND NUCLEOTIDE SUGAR METABOLISM	41	-0.324502	-1.10753	0.303636	0.81826	1	3932	tags=34%, list=20%, signal=43%
RNA TRANSPORT	116	-0.270244	-1.10061	0.260797	0.808036	1	5543	tags=33%, list=28%, signal=45%
BASAL TRANSCRIPTION FACTORS	31	-0.344627	-1.09839	0.322761	0.781768	1	4452	tags=29%, list=23%, signal=37%
PROTEASOME	33	-0.330091	-1.08353	0.340949	0.802303	1	7711	tags=70%, list=39%, signal=114%
CELLULAR SENESCENCE	119	-0.262425	-1.0807	0.292929	0.779644	1	4314	tags=29%, list=22%, signal=36%
FOCAL ADHESION	148	-0.250947	-1.07349	0.300336	0.774533	1	3870	tags=27%, list=20%, signal=33%
NOD-LIKE RECEPTOR SIGNALING PATHWAY	101	-0.264536	-1.0611	0.348409	0.786751	1	5002	tags=33%, list=25%, signal=44%
DRUG METABOLISM - CYTOCHROME P450	18	-0.36611	-1.04826	0.390741	0.800825	1	507	tags=11%, list=3%, signal=11%
INFLUENZA A	101	-0.250027	-1.0042	0.44523	0.923337	1	4500	tags=33%, list=23%, signal=42%
RNA POLYMERASE	19	-0.356035	-0.998771	0.452424	0.912402	1	7022	tags=68%, list=36%, signal=106%
OOCYTE MEIOSIS	86	-0.250602	-0.99703	0.443841	0.890046	1	2222	tags=14%, list=11%, signal=16%
VEGF SIGNALING PATHWAY	39	-0.298813	-0.996409	0.445489	0.864896	1	4866	tags=38%, list=25%, signal=51%
ADHERENS JUNCTION	62	-0.264857	-0.983026	0.479501	0.881187	1	2060	tags=16%, list=10%, signal=18%
SNARE INTERACTIONS IN VESICULAR TRANSPORT	28	-0.315951	-0.976275	0.483126	0.877962	1	5399	tags=43%, list=27%, signal=59%
GLUTATHIONE METABOLISM	35	-0.298207	-0.972727	0.496516	0.865347	1	945	tags=11%, list=5%, signal=12%
N-GLYCAN BIOSYNTHESIS	42	-0.277995	-0.95141	0.537634	0.904576	1	5497	tags=33%, list=28%, signal=46%
APELIN SIGNALING PATHWAY	97	-0.235988	-0.94683	0.542169	0.895329	1	2530	tags=19%, list=13%, signal=21%
CYTOKINE-CYTOKINE RECEPTOR INTERACTION	152	-0.219661	-0.945687	0.591667	0.875536	1	3614	tags=22%, list=18%, signal=26%
NEUROACTIVE LIGAND-RECEPTOR INTERACTION	227	-0.210318	-0.944788	0.588598	0.856041	1	5300	tags=32%, list=27%, signal=43%
REGULATION OF ACTIN CYTOSKELETON	159	-0.218783	-0.934835	0.619741	0.86302	1	4464	tags=25%, list=23%, signal=32%
ARGININE AND PROLINE METABOLISM	34	-0.281877	-0.928061	0.575092	0.860253	1	1222	tags=15%, list=6%, signal=16%
PHAGOSOME	102	-0.229949	-0.926256	0.622296	0.845333	1	3873	tags=24%, list=20%, signal=29%
TIGHT JUNCTION	107	-0.229569	-0.924641	0.620102	0.83036	1	3538	tags=21%, list=18%, signal=26%
TOLL-LIKE RECEPTOR SIGNALING PATHWAY	70	-0.239158	-0.914121	0.622807	0.840438	1	2600	tags=19%, list=13%, signal=21%
PENTOSE PHOSPHATE PATHWAY	22	-0.30566	-0.906952	0.595941	0.839621	1	3332	tags=36%, list=17%, signal=44%
MELANOGENESIS	77	-0.232891	-0.884236	0.686833	0.878793	1	5289	tags=32%, list=27%, signal=44%
HEDGEHOG SIGNALING PATHWAY	38	-0.263301	-0.878472	0.670818	0.874048	1	288	tags=5%, list=1%, signal=5%
ENDOCYTOSIS	192	-0.197454	-0.861535	0.818182	0.895691	1	3447	tags=18%, list=17%, signal=22%
CARDIAC MUSCLE CONTRACTION	50	-0.238512	-0.848674	0.743103	0.906817	1	28	tags=4%, list=0%, signal=4%
GLYCOSPHINGOLIPID BIOSYNTHESIS - LACTO AND NEOLACTO SERIES	21	-0.277315	-0.793147	0.765542	0.999237	1	1871	tags=19%, list=9%, signal=21%
FATTY ACID ELONGATION	19	-0.274478	-0.773797	0.780488	1	1	3422	tags=21%, list=17%, signal=25%
UBIQUITIN MEDIATED PROTEOLYSIS	107	-0.188466	-0.772655	0.923328	0.995191	1	3021	tags=13%, list=15%, signal=15%
CALCIUM SIGNALING PATHWAY	149	-0.176677	-0.752467	0.955095	1	1	4944	tags=29%, list=25%, signal=38%
VARIOUS TYPES OF N-GLYCAN BIOSYNTHESIS	32	-0.226541	-0.730414	0.850534	1	1	4328	tags=34%, list=22%, signal=44%
MANNOSE TYPE O-GLYCAN BIOSYNTHESIS	19	-0.253334	-0.728289	0.865421	0.998289	1	4196	tags=32%, list=21%, signal=40%
BIOSYNTHESIS OF UNSATURATED FATTY ACIDS	22	-0.242264	-0.70484	0.844991	1	1	3691	tags=27%, list=19%, signal=33%
SPLICEOSOME	91	-0.16885	-0.66951	0.996661	1	1	3206	tags=13%, list=16%, signal=16%
VASCULAR SMOOTH MUSCLE CONTRACTION	81	-0.172242	-0.667068	0.98527	0.997841	1	4349	tags=23%, list=22%, signal=30%
PROTEIN PROCESSING IN ENDOPLASMIC RETICULUM	130	-0.153578	-0.650544	0.998369	0.990794	1	4942	tags=23%, list=25%, signal=31%
SALMONELLA INFECTION	164	-0.145947	-0.623451	1	0.987621	1	5759	tags=29%, list=29%, signal=41%
GLYCOSAMINOGLYCAN BIOSYNTHESIS - CHONDROITIN SULFATE / DERMATAN SULFATE	17	-0.204829	-0.559947	0.957798	0.988931	1	2071	tags=12%, list=10%, signal=13%
ABC TRANSPORTERS	29	0.590252	1.9301	0	0.0338883	0.027	4138	tags=48%, list=21%, signal=61%
STEROID HORMONE BIOSYNTHESIS	28	0.589206	1.92883	0.0022779	0.0188269	0.03	4063	tags=50%, list=21%, signal=63%
PEROXISOME	72	0.472597	1.90519	0	0.016201	0.039	4137	tags=44%, list=21%, signal=56%
GLYOXYLATE AND DICARBOXYLATE METABOLISM	28	0.560631	1.84418	0.00458716	0.0230681	0.07	3130	tags=46%, list=16%, signal=55%
FATTY ACID DEGRADATION	29	0.547641	1.81124	0.00228833	0.0234695	0.091	4066	tags=45%, list=21%, signal=56%
PROPANOATE METABOLISM	28	0.557705	1.80771	0.0022779	0.0199366	0.093	4148	tags=57%, list=21%, signal=72%
ONE CARBON POOL BY FOLATE	15	0.66108	1.79714	0.00448431	0.0196833	0.106	1097	tags=33%, list=6%, signal=35%
FOLATE BIOSYNTHESIS	19	0.601834	1.7502	0.0063425	0.0266191	0.162	3086	tags=47%, list=16%, signal=56%
BUTANOATE METABOLISM	21	0.571677	1.7223	0.00649351	0.0301572	0.2	724	tags=29%, list=4%, signal=30%
RIBOSOME	108	0.401779	1.72058	0	0.0275238	0.203	5464	tags=49%, list=28%, signal=67%
TRYPTOPHAN METABOLISM	36	0.498048	1.70489	0.00881057	0.0291226	0.237	2857	tags=39%, list=14%, signal=45%
GLYCINE, SERINE AND THREONINE METABOLISM	25	0.528362	1.69863	0.004329	0.0282557	0.251	3130	tags=44%, list=16%, signal=52%
TERPENOID BACKBONE BIOSYNTHESIS	17	0.572256	1.64419	0.00851064	0.044717	0.386	569	tags=18%, list=3%, signal=18%
ETHER LIPID METABOLISM	27	0.505873	1.60532	0.0219298	0.0579926	0.494	2624	tags=37%, list=13%, signal=43%
PYRUVATE METABOLISM	27	0.496744	1.57488	0.0246085	0.0671892	0.574	5135	tags=56%, list=26%, signal=75%
ADIPOCYTOKINE SIGNALING PATHWAY	55	0.408156	1.56206	0.0129199	0.0693626	0.614	2494	tags=27%, list=13%, signal=31%
PPAR SIGNALING PATHWAY	56	0.404418	1.52816	0.0090703	0.0875069	0.73	4145	tags=38%, list=21%, signal=47%
RETINOL METABOLISM	25	0.467985	1.48704	0.0603448	0.111289	0.816	4063	tags=52%, list=21%, signal=65%
INSULIN SIGNALING PATHWAY	102	0.343559	1.47445	0.00813008	0.114634	0.843	3256	tags=26%, list=16%, signal=32%
GLYCEROPHOSPHOLIPID METABOLISM	73	0.365157	1.45494	0.016317	0.12482	0.89	4412	tags=37%, list=22%, signal=47%
CITRATE CYCLE (TCA CYCLE)	27	0.453546	1.44499	0.0326087	0.127246	0.909	2470	tags=30%, list=12%, signal=34%
LYSINE DEGRADATION	46	0.384219	1.41119	0.0420561	0.152953	0.949	4983	tags=37%, list=25%, signal=49%
PURINE METABOLISM	94	0.33838	1.39975	0.0232019	0.158772	0.96	1384	tags=21%, list=7%, signal=23%
INOSITOL PHOSPHATE METABOLISM	64	0.35721	1.39834	0.0414747	0.153804	0.963	5115	tags=41%, list=26%, signal=55%
OXIDATIVE PHOSPHORYLATION	89	0.326178	1.37048	0.0498866	0.179044	0.981	6309	tags=49%, list=32%, signal=72%
VALINE, LEUCINE AND ISOLEUCINE DEGRADATION	41	0.358631	1.30269	0.0914894	0.260295	0.997	4712	tags=46%, list=24%, signal=61%
RIG-I-LIKE RECEPTOR SIGNALING PATHWAY	46	0.347009	1.26381	0.117241	0.312818	0.999	901	tags=11%, list=5%, signal=11%
PHOTOTRANSDUCTION	16	0.447252	1.22908	0.211712	0.365422	0.999	3108	tags=38%, list=16%, signal=44%
SPHINGOLIPID METABOLISM	40	0.339704	1.21935	0.175234	0.372892	1	2130	tags=23%, list=11%, signal=25%
PHOSPHATIDYLINOSITOL SIGNALING SYSTEM	79	0.29677	1.21648	0.127059	0.366268	1	6266	tags=47%, list=32%, signal=68%
LYSOSOME	99	0.28275	1.20902	0.121134	0.368459	1	6926	tags=51%, list=35%, signal=77%
METABOLISM OF XENOBIOTICS BY CYTOCHROME P450	18	0.399007	1.19646	0.234043	0.381571	1	4063	tags=44%, list=21%, signal=56%
NOTCH SIGNALING PATHWAY	43	0.324848	1.1857	0.195122	0.390692	1	4110	tags=28%, list=21%, signal=35%
CYSTEINE AND METHIONINE METABOLISM	37	0.333728	1.18018	0.203837	0.3896	1	3914	tags=30%, list=20%, signal=37%
HISTIDINE METABOLISM	17	0.410989	1.17349	0.243421	0.391572	1	3699	tags=35%, list=19%, signal=43%
NICOTINATE AND NICOTINAMIDE METABOLISM	32	0.353995	1.16868	0.216401	0.391363	1	2322	tags=34%, list=12%, signal=39%
ARACHIDONIC ACID METABOLISM	28	0.33979	1.11577	0.289888	0.494641	1	113	tags=11%, list=1%, signal=11%
STARCH AND SUCROSE METABOLISM	24	0.350824	1.11315	0.301455	0.487787	1	2928	tags=25%, list=15%, signal=29%
BETA-ALANINE METABOLISM	23	0.354281	1.09547	0.316129	0.517738	1	4871	tags=52%, list=25%, signal=69%
FOXO SIGNALING PATHWAY	103	0.253746	1.07799	0.277136	0.546767	1	2540	tags=19%, list=13%, signal=22%
FERROPTOSIS	27	0.33534	1.06637	0.357143	0.562458	1	3849	tags=37%, list=19%, signal=46%
TYROSINE METABOLISM	23	0.334839	1.02732	0.415755	0.652282	1	1520	tags=22%, list=8%, signal=24%
NECROPTOSIS	90	0.244129	1.00885	0.440191	0.689304	1	1186	tags=13%, list=6%, signal=14%
MAPK SIGNALING PATHWAY	214	0.211717	1.00326	0.446524	0.689387	1	2540	tags=18%, list=13%, signal=20%
C-TYPE LECTIN RECEPTOR SIGNALING PATHWAY	69	0.251593	0.992492	0.477941	0.703469	1	901	tags=10%, list=5%, signal=11%
GAP JUNCTION	59	0.261575	0.985904	0.485523	0.705554	1	2474	tags=19%, list=13%, signal=21%
APOPTOSIS	93	0.231513	0.975639	0.517157	0.718497	1	2929	tags=20%, list=15%, signal=24%
ALANINE, ASPARTATE AND GLUTAMATE METABOLISM	28	0.291418	0.962846	0.53211	0.737623	1	2539	tags=29%, list=13%, signal=33%
TGF-BETA SIGNALING PATHWAY	73	0.23969	0.949726	0.560494	0.757314	1	5654	tags=36%, list=29%, signal=50%
MTOR SIGNALING PATHWAY	115	0.217756	0.94158	0.595133	0.763427	1	4977	tags=29%, list=25%, signal=38%
GNRH SIGNALING PATHWAY	60	0.245105	0.93651	0.578313	0.763421	1	1116	tags=13%, list=6%, signal=14%
ERBB SIGNALING PATHWAY	64	0.235865	0.927892	0.605991	0.771635	1	5684	tags=41%, list=29%, signal=57%
AUTOPHAGY - ANIMAL	105	0.210232	0.90026	0.669192	0.826543	1	6728	tags=43%, list=34%, signal=65%
RNA DEGRADATION	65	0.227986	0.882325	0.678082	0.855471	1	1902	tags=15%, list=10%, signal=17%
INTESTINAL IMMUNE NETWORK FOR IGA PRODUCTION	28	0.268123	0.86442	0.691954	0.883467	1	4659	tags=32%, list=24%, signal=42%
GLYCEROLIPID METABOLISM	46	0.231539	0.862147	0.748315	0.873248	1	4750	tags=37%, list=24%, signal=49%
GLYCOLYSIS / GLUCONEOGENESIS	44	0.238434	0.85892	0.702326	0.865604	1	572	tags=11%, list=3%, signal=12%
GLYCOSAMINOGLYCAN DEGRADATION	16	0.300327	0.845305	0.679121	0.878805	1	4037	tags=31%, list=20%, signal=39%
MRNA SURVEILLANCE PATHWAY	57	0.222661	0.8443	0.75286	0.865991	1	3733	tags=26%, list=19%, signal=32%
GALACTOSE METABOLISM	25	0.264973	0.834503	0.695932	0.871164	1	1070	tags=12%, list=5%, signal=13%
WNT SIGNALING PATHWAY	122	0.188815	0.825466	0.868486	0.873693	1	2982	tags=16%, list=15%, signal=19%
ADRENERGIC SIGNALING IN CARDIOMYOCYTES	107	0.193727	0.823973	0.834135	0.862601	1	3578	tags=23%, list=18%, signal=28%
MITOPHAGY - ANIMAL	48	0.222601	0.812307	0.807786	0.868766	1	6463	tags=50%, list=33%, signal=74%
FRUCTOSE AND MANNOSE METABOLISM	27	0.254216	0.806023	0.780269	0.866025	1	2167	tags=22%, list=11%, signal=25%
PORPHYRIN AND CHLOROPHYLL METABOLISM	20	0.256811	0.75959	0.821586	0.918468	1	4078	tags=30%, list=21%, signal=38%
AUTOPHAGY - OTHER	27	0.234489	0.736073	0.847312	0.930314	1	7000	tags=48%, list=35%, signal=74%
GLYCOSYLPHOSPHATIDYLINOSITOL (GPI)-ANCHOR BIOSYNTHESIS	19	0.238006	0.699927	0.873662	0.948026	1	4739	tags=32%, list=24%, signal=42%
CYTOSOLIC DNA-SENSING PATHWAY	31	0.207879	0.689515	0.924612	0.941524	1	583	tags=6%, list=3%, signal=7%
