# Supplementary material for: Microbial-transcriptome integrative analysis of heat stress effects on amino acid metabolism and lipid peroxidation in poultry jejunum
Source: Anim Biotechnol. 2024 Mar 22;35(1):2331179. doi: 10.1080/10495398.2024.2331179 (PMC12674329; doi:10.1080/10495398.2024.2331179)
Supplement: Supplemental Material [file LABT_A_2331179_SM6220.xlsx]

## Sheet: Sheet1
Table S3
Kegg pathway list
	Category	Term		Count	%	PValue	Genes	List Total	Pop Hits	Pop Total	Fold Enrichment	Bonferroni	Benjamini	FDR
Total DEG KEGG pathway	KEGG_PATHWAY	gga00380	Tryptophan metabolism	6	2.41935	0.00133424	IL4I1, AOC1, HAAO, AOX2, ACAT2, ACMSD	94	39	4324	7.07692	0.124984	0.0749648	0.0742226
	KEGG_PATHWAY	gga01100	Metabolic pathways	37	14.9194	0.00148445	ND6, ACSS2, ALAS1, GALNT16, PANK1, SHMT1, HAAO, LTC4S, ACAT2, PAPSS2, AGPAT4, ACMSD, IL4I1, HMGCL, CYP26B1, LIPC, SPTLC3, AOX2, ALOX5, FPGS, CYP2R1, UPP2, PTGDS, PCK1, XDH, AOC1, ADSL, RRM2, BPGM, ASS1, GALE, CYP2U1, PSAT1, ITPKA, TBXAS1, LPIN1, ACSBG2	94	1059	4324	1.60718	0.138048	0.0749648	0.0742226
	KEGG_PATHWAY	gga04110	Cell cycle	9	3.62903	0.00229651	CCNA2, CDKN1A, CDC45, PLK1, MCM3, MCM4, BUB1B, MCM5, MCM2	94	110	4324	3.76364	0.205399	0.0773158	0.0765503
	KEGG_PATHWAY	gga03030	DNA replication	5	2.01613	0.00358136	MCM3, MCM4, MCM5, DNA2, MCM2	94	30	4324	7.66667	0.301471	0.0904293	0.0895339
	KEGG_PATHWAY	gga00590	Arachidonic acid metabolism	5	2.01613	0.0217307	CYP2U1, ALOX5, TBXAS1, LTC4S, PTGDS	94	50	4324	4.6	0.888867	0.438959	0.434613
	KEGG_PATHWAY	gga00250	Alanine, aspartate and glutamate metabolism	4	1.6129	0.0304581	IL4I1, ADSL, DDO, ASS1	94	32	4324	5.75	0.954642	0.512711	0.507635
	KEGG_PATHWAY	gga00260	Glycine, serine and threonine metabolism	4	1.6129	0.0383885	ALAS1, PSAT1, SHMT1, BPGM	94	35	4324	5.25714	0.980049	0.514387	0.509294
	KEGG_PATHWAY	gga01130	Biosynthesis of antibiotics	9	3.62903	0.0407435	ADSL, ACSS2, PSAT1, SHMT1, BPGM, PCK1, ACAT2, ASS1, PAPSS2	94	182	4324	2.27473	0.984387	0.514387	0.509294
	KEGG_PATHWAY	gga04920	Adipocytokine signaling pathway	5	2.01613	0.0478548	MAPK10, NFKBIA, PCK1, PPARGC1A, ACSBG2	94	64	4324	3.59375	0.992581	0.537038	0.53172
	KEGG_PATHWAY	gga00280	Valine, leucine and isoleucine degradation	4	1.6129	0.0677492	IL4I1, HMGCL, AOX2, ACAT2	94	44	4324	4.18182	0.999102	0.684267	0.677492
Up regulated DEG KEGG pathway	KEGG_PATHWAY	gga01100	Metabolic pathways	24	18.75	0.000697671	AOC1, ADSL, ALAS1, PANK1, SHMT1, HAAO, LTC4S, ACAT2, PAPSS2, ACMSD, AGPAT4, HMGCL, GALE, CYP26B1, CYP2U1, PSAT1, ITPKA, FPGS, CYP2R1, UPP2, PCK1, PTGDS, LPIN1, XDH	51	1059	4324	1.92146	0.0556222	0.0579067	0.0579067
	KEGG_PATHWAY	gga00380	Tryptophan metabolism	4	3.125	0.00992517	AOC1, HAAO, ACAT2, ACMSD	51	39	4324	8.69583	0.558656	0.411895	0.411895
	KEGG_PATHWAY	gga04920	Adipocytokine signaling pathway	4	3.125	0.0370147	MAPK10, NFKBIA, PCK1, PPARGC1A	51	64	4324	5.29902	0.954626	1	1
	KEGG_PATHWAY	gga01130	Biosynthesis of antibiotics	6	4.6875	0.0574243	ADSL, PSAT1, SHMT1, PCK1, ACAT2, PAPSS2	51	182	4324	2.79509	0.992167	1	1
	KEGG_PATHWAY	gga00260	Glycine, serine and threonine metabolism	3	2.34375	0.0612127	ALAS1, PSAT1, SHMT1	51	35	4324	7.26723	0.99437	1	1
	KEGG_PATHWAY	gga00230	Purine metabolism	5	3.90625	0.0920585	ADSL, PDE4B, PDE8A, XDH, PAPSS2	51	149	4324	2.84511	0.999636	1	1
	KEGG_PATHWAY	gga04931	Insulin resistance	4	3.125	0.0984969	MAPK10, NFKBIA, PCK1, PPARGC1A	51	96	4324	3.53268	0.999797	1	1
Down regulated DEG KEGG pathway	KEGG_PATHWAY	gga04110	Cell cycle	9	7.5	7.80906e-06	CCNA2, CDKN1A, CDC45, PLK1, MCM3, MCM4, BUB1B, MCM5, MCM2	43	110	4324	8.22748	0.000452825	0.000460735	0.000460735
	KEGG_PATHWAY	gga03030	DNA replication	5	4.16667	0.000175556	MCM3, MCM4, MCM5, DNA2, MCM2	43	30	4324	16.7597	0.0101315	0.00517889	0.00517889
	KEGG_PATHWAY	gga00250	Alanine, aspartate and glutamate metabolism	3	2.5	0.0380129	IL4I1, DDO, ASS1	43	32	4324	9.42733	0.894363	0.747587	0.747587
