# Supplementary material for: Microbial-transcriptome integrative analysis of heat stress effects on amino acid metabolism and lipid peroxidation in poultry jejunum
Source: Anim Biotechnol. 2024 Mar 22;35(1):2331179. doi: 10.1080/10495398.2024.2331179 (PMC12674329; doi:10.1080/10495398.2024.2331179)
Supplement: Supplemental Material [file LABT_A_2331179_SM6219.xlsx]

## Sheet: Sheet1
Table S2
Gene ontology list
	Category	Term		Count	%	PValue	Genes	List Total	Pop Hits	Pop Total	Fold Enrichment	Bonferroni	Benjamini	FDR
Total DEG GO term	GOTERM_BP_DIRECT	GO:0051301	cell division	8	3.22581	0.000483075	CCNA2, CENPW, CENPJ, NUF2, KIF14, CDCA9, NCAPH, SMC2	174	73	8994	5.66462	0.36963	0.460854	0.460854
	GOTERM_BP_DIRECT	GO:0006270	DNA replication initiation	4	1.6129	0.0026841	MCM3, MCM4, MCM5, MCM2	174	15	8994	13.7839	0.923216	1	1
	GOTERM_BP_DIRECT	GO:0006531	aspartate metabolic process	3	1.20968	0.00354094	PCK1, DDO, ASS1	174	5	8994	31.0138	0.96621	1	1
	GOTERM_BP_DIRECT	GO:0006268	DNA unwinding involved in DNA replication	3	1.20968	0.00524439	TOP2A, MCM4, MCM2	174	6	8994	25.8448	0.993406	1	1
	GOTERM_BP_DIRECT	GO:0010389	regulation of G2/M transition of mitotic cell cycle	3	1.20968	0.00724963	CCNA2, CENPF, KIF14	174	7	8994	22.1527	0.99904	1	1
	GOTERM_BP_DIRECT	GO:0007076	mitotic chromosome condensation	3	1.20968	0.0121174	NCAPD3, NCAPH, SMC2	174	9	8994	17.2299	0.999991	1	1
	GOTERM_BP_DIRECT	GO:0032922	circadian regulation of gene expression	4	1.6129	0.0194035	NOCT, CREM, PPARGC1A, NPAS2	174	30	8994	6.89195	1	1	1
	GOTERM_BP_DIRECT	GO:2000811	negative regulation of anoikis	3	1.20968	0.0213912	CAV1, PDK4, MCL1	174	12	8994	12.9224	1	1	1
	GOTERM_BP_DIRECT	GO:0001558	regulation of cell growth	4	1.6129	0.023054	IGFBP1, NOV, IGFBP2, KIF14	174	32	8994	6.46121	1	1	1
	GOTERM_BP_DIRECT	GO:0010629	negative regulation of gene expression	5	2.01613	0.0379032	CDKN1A, WNT11, STC2, NOCT, XDH	174	66	8994	3.91588	1	1	1
	GOTERM_BP_DIRECT	GO:0046874	quinolinate metabolic process	2	0.806452	0.0381022	HAAO, ACMSD	174	2	8994	51.6897	1	1	1
	GOTERM_BP_DIRECT	GO:0060548	negative regulation of cell death	3	1.20968	0.0460027	WNT11, NOV, NPAS2	174	18	8994	8.61494	1	1	1
	GOTERM_BP_DIRECT	GO:0032147	activation of protein kinase activity	3	1.20968	0.0460027	TPX2, WNT11, KIF14	174	18	8994	8.61494	1	1	1
	GOTERM_BP_DIRECT	GO:0010830	regulation of myotube differentiation	2	0.806452	0.0566085	RBM38, SIK1	174	3	8994	34.4598	1	1	1
	GOTERM_BP_DIRECT	GO:0009115	xanthine catabolic process	2	0.806452	0.0566085	AOX2, XDH	174	3	8994	34.4598	1	1	1
	GOTERM_BP_DIRECT	GO:0019373	epoxygenase P450 pathway	2	0.806452	0.0566085	CYP2C23A, CYP2C23B	174	3	8994	34.4598	1	1	1
	GOTERM_BP_DIRECT	GO:0042752	regulation of circadian rhythm	3	1.20968	0.0660918	TOP2A, NOCT, PPARGC1A	174	22	8994	7.04859	1	1	1
	GOTERM_BP_DIRECT	GO:0046785	microtubule polymerization	2	0.806452	0.0747607	CENPJ, TPPP	174	4	8994	25.8448	1	1	1
	GOTERM_BP_DIRECT	GO:0032496	response to lipopolysaccharide	4	1.6129	0.0815648	TNFRSF6B, NOCT, CCR7, PCK1	174	53	8994	3.90111	1	1	1
	GOTERM_BP_DIRECT	GO:0051591	response to cAMP	2	0.806452	0.0925656	CREM, PCK1	174	5	8994	20.6759	1	1	1
	GOTERM_BP_DIRECT	GO:0043589	skin morphogenesis	2	0.806452	0.0925656	WNT11, PSEN1	174	5	8994	20.6759	1	1	1
	GOTERM_BP_DIRECT	GO:0070100	negative regulation of chemokine-mediated signaling pathway	2	0.806452	0.0925656	PADI2, ROBO1	174	5	8994	20.6759	1	1	1
	GOTERM_BP_DIRECT	GO:0010032	meiotic chromosome condensation	2	0.806452	0.0925656	NCAPD3, SMC2	174	5	8994	20.6759	1	1	1
	GOTERM_BP_DIRECT	GO:2001020	regulation of response to DNA damage stimulus	2	0.806452	0.0925656	NPAS2, MCL1	174	5	8994	20.6759	1	1	1
	GOTERM_CC_DIRECT	GO:0042555	MCM complex	4	1.6129	0.000203009	MCM3, MCM4, MCM5, MCM2	186	7	10057	30.8971	0.0378412	0.0385718	0.0385718
	GOTERM_CC_DIRECT	GO:0000777	condensed chromosome kinetochore	4	1.6129	0.00344368	CENPW, CENPH, NUF2, CENPK	186	17	10057	12.7223	0.480781	0.32715	0.32715
	GOTERM_CC_DIRECT	GO:0051233	spindle midzone	3	1.20968	0.0111289	KIF14, CDCA9, AURKA	186	9	10057	18.0233	0.880727	0.704829	0.704829
	GOTERM_CC_DIRECT	GO:0005634	nucleus	47	18.9516	0.0266276	TOP2A, NIM1K, CDKN1A, ONECUT2, PANK1, CREM, CDCA9, SNX10, PSEN1, TOB1, NPAS2, SMC2, RGS2, NOCT, NUF2, TPPP, KPNA2, PPARGC1A, DLGAP5, MCL1, RBM38, CENPW, RRM2, DCDC2, FOS, PASK, TC2N, KLF15, RHOB, FOXP1, CCNA2, BCL9, CENPE, CENPH, CENPI, UBE2T, CENPK, MCM3, ESF1, HOXB3, CENPM, SIK1, DNA2, CENPP, LPIN1, DTL, MCM2	186	1905	10057	1.33401	0.994071	0.862403	0.862403
	GOTERM_CC_DIRECT	GO:0005576	extracellular region	11	4.43548	0.0305976	IGFBP1, CALCA, NOV, IGLL1, IGFBP2, CCK, AVBD13, PTGDS, AVBD9, AVD, NTN3	186	275	10057	2.1628	0.997272	0.862403	0.862403
	GOTERM_CC_DIRECT	GO:0000776	kinetochore	4	1.6129	0.0367916	CENPE, CENPF, CENPI, PSEN1	186	40	10057	5.40699	0.999193	0.862403	0.862403
	GOTERM_CC_DIRECT	GO:0005874	microtubule	6	2.41935	0.038383	CENPE, TPX2, STMN1, KIF14, KIF23, TPPP	186	101	10057	3.21207	0.999411	0.862403	0.862403
	GOTERM_CC_DIRECT	GO:0000784	nuclear chromosome, telomeric region	5	2.01613	0.0397342	MCM3, MCM4, MCM5, DNA2, MCM2	186	70	10057	3.86214	0.999549	0.862403	0.862403
	GOTERM_CC_DIRECT	GO:0005829	cytosol	21	8.46774	0.0408507	RBM38, CDKN1A, ADSL, ALAS1, PANK1, HAAO, FOS, BPGM, BAIAP2, ACMSD, RGS2, RGS1, AOX2, ALOX5, STMN1, PDE4B, CHAC1, KPNA2, PCK1, XDH, MCL1	186	718	10057	1.58143	0.999638	0.862403	0.862403
	GOTERM_CC_DIRECT	GO:0000796	condensin complex	2	0.806452	0.0541818	NCAPH, SMC2	186	3	10057	36.0466	0.999975	0.935868	0.935868
	GOTERM_CC_DIRECT	GO:0032133	chromosome passenger complex	2	0.806452	0.0541818	CDCA9, AURKA	186	3	10057	36.0466	0.999975	0.935868	0.935868
	GOTERM_CC_DIRECT	GO:0000779	condensed chromosome, centromeric region	2	0.806452	0.0715855	CENPE, NCAPD3	186	4	10057	27.0349	0.999999	1	1
	GOTERM_CC_DIRECT	GO:0043203	axon hillock	2	0.806452	0.0715855	TPX2, AURKA	186	4	10057	27.0349	0.999999	1	1
	GOTERM_CC_DIRECT	GO:0000775	chromosome, centromeric region	3	1.20968	0.0766109	CENPM, CDCA9, CENPP	186	25	10057	6.48839	1	1	1
	GOTERM_CC_DIRECT	GO:0005887	integral component of plasma membrane	16	6.45161	0.0867831	RET, NLGN3, SLC13A2, TNFRSF6B, SLC43A2, GPR34, SLC20A1, CAV1, SSTR1, PSEN1, SLC5A10, GLRA4, SLC2A6, SLC7A3, FFAR4, PLXNA2	186	555	10057	1.55877	1	1	1
	GOTERM_MF_DIRECT	GO:0003678	DNA helicase activity	4	1.6129	0.000491265	MCM3, MCM5, DNA2, MCM2	160	9	8532	23.7	0.121664	0.129694	0.129694
	GOTERM_MF_DIRECT	GO:0005506	iron ion binding	8	3.22581	0.00191556	CYP4V2, AOX2, ALOX5, TBXAS1, CYP2R1, CYP2C23A, CYP2C23B, XDH	160	95	8532	4.49053	0.397213	0.252853	0.252853
	GOTERM_MF_DIRECT	GO:0020037	heme binding	7	2.82258	0.00415808	STC2, CYP4V2, TBXAS1, CYP2R1, NGB, CYP2C23A, CYP2C23B	160	82	8532	4.55213	0.667137	0.365911	0.365911
	GOTERM_MF_DIRECT	GO:0008395	steroid hydroxylase activity	3	1.20968	0.00681542	CYP2R1, CYP2C23A, CYP2C23B	160	7	8532	22.8536	0.835596	0.449817	0.449817
	GOTERM_MF_DIRECT	GO:0005524	ATP binding	27	10.8871	0.0236371	RET, TOP2A, NIM1K, PANK1, KIF14, PAPSS2, AURKA, SMC2, PDK4, ABCG8, MLKL, RIOK3, PLK1, KIF23, PASK, SYN3, ASS1, MAPK10, CENPE, UBE2T, MCM3, MCM4, MCM5, SIK1, DNA2, ACSBG2, MCM2	160	935	8532	1.53987	0.998191	1	1
	GOTERM_MF_DIRECT	GO:0016705	oxidoreductase activity, acting on paired donors, with incorporation or reduction of molecular oxygen	3	1.20968	0.0479665	CYP4V2, TBXAS1, CYP2R1	160	19	8532	8.41974	0.999998	1	1
	GOTERM_MF_DIRECT	GO:0004854	xanthine dehydrogenase activity	2	0.806452	0.0548781	AOX2, XDH	160	3	8532	35.55	1	1	1
	GOTERM_MF_DIRECT	GO:0016903	oxidoreductase activity, acting on the aldehyde or oxo group of donors	2	0.806452	0.0548781	AOX2, XDH	160	3	8532	35.55	1	1	1
	GOTERM_MF_DIRECT	GO:0008392	arachidonic acid epoxygenase activity	2	0.806452	0.0724973	CYP2C23A, CYP2C23B	160	4	8532	26.6625	1	1	1
	GOTERM_MF_DIRECT	GO:0016614	oxidoreductase activity, acting on CH-OH group of donors	2	0.806452	0.0897901	AOX2, XDH	160	5	8532	21.33	1	1	1
	GOTERM_MF_DIRECT	GO:0070330	aromatase activity	2	0.806452	0.0897901	CYP2C23A, CYP2C23B	160	5	8532	21.33	1	1	1
	GOTERM_MF_DIRECT	GO:0004115	3',5'-cyclic-AMP phosphodiesterase activity	2	0.806452	0.0897901	PDE4B, PDE8A	160	5	8532	21.33	1	1	1
	GOTERM_MF_DIRECT	GO:0003682	chromatin binding	8	3.22581	0.0991398	TOP2A, UBE2T, MCM3, MCM5, FOS, NCAPD3, RBPJ, FOXP1	160	211	8532	2.0218	1	1	1
Up regulated DEG GO term	GOTERM_BP_DIRECT	GO:0030335	positive regulation of cell migration	5	3.90625	0.0142496	RET, WNT11, ONECUT2, SEMA4B, FAM110C	87	98	8994	5.27445	0.999815	1	1
	GOTERM_BP_DIRECT	GO:0046874	quinolinate metabolic process	2	1.5625	0.0190335	HAAO, ACMSD	87	2	8994	103.379	0.99999	1	1
	GOTERM_BP_DIRECT	GO:0010629	negative regulation of gene expression	4	3.125	0.0250732	WNT11, STC2, NOCT, XDH	87	66	8994	6.26541	1	1	1
	GOTERM_BP_DIRECT	GO:0019373	epoxygenase P450 pathway	2	1.5625	0.0284155	CYP2C23A, CYP2C23B	87	3	8994	68.9195	1	1	1
	GOTERM_BP_DIRECT	GO:0010830	regulation of myotube differentiation	2	1.5625	0.0284155	RBM38, SIK1	87	3	8994	68.9195	1	1	1
	GOTERM_BP_DIRECT	GO:0032922	circadian regulation of gene expression	3	2.34375	0.0330608	NOCT, CREM, PPARGC1A	87	30	8994	10.3379	1	1	1
	GOTERM_BP_DIRECT	GO:0001558	regulation of cell growth	3	2.34375	0.0372383	IGFBP1, NOV, IGFBP2	87	32	8994	9.69181	1	1	1
	GOTERM_BP_DIRECT	GO:0001756	somitogenesis	3	2.34375	0.0416068	PLXNA2, PSEN1, RBPJ	87	34	8994	9.1217	1	1	1
	GOTERM_BP_DIRECT	GO:0043589	skin morphogenesis	2	1.5625	0.0469143	WNT11, PSEN1	87	5	8994	41.3517	1	1	1
	GOTERM_BP_DIRECT	GO:0051591	response to cAMP	2	1.5625	0.0469143	CREM, PCK1	87	5	8994	41.3517	1	1	1
	GOTERM_BP_DIRECT	GO:0048167	regulation of synaptic plasticity	2	1.5625	0.0650649	PSEN1, BAIAP2	87	7	8994	29.5369	1	1	1
	GOTERM_BP_DIRECT	GO:0055114	oxidation-reduction process	4	3.125	0.0705055	KIAA1191, CYP2C23A, CYP2C23B, XDH	87	100	8994	4.13517	1	1	1
	GOTERM_BP_DIRECT	GO:0021795	cerebral cortex cell migration	2	1.5625	0.0740116	CX3CR1, PSEN1	87	8	8994	25.8448	1	1	1
	GOTERM_BP_DIRECT	GO:0043011	myeloid dendritic cell differentiation	2	1.5625	0.0740116	PSEN1, RBPJ	87	8	8994	25.8448	1	1	1
	GOTERM_BP_DIRECT	GO:0030336	negative regulation of cell migration	3	2.34375	0.0796278	WNT11, RHOB, ROBO1	87	49	8994	6.32935	1	1	1
	GOTERM_BP_DIRECT	GO:0060070	canonical Wnt signaling pathway	3	2.34375	0.0910834	BCL9, WNT11, PSEN1	87	53	8994	5.85166	1	1	1
	GOTERM_BP_DIRECT	GO:0007158	neuron cell-cell adhesion	2	1.5625	0.091652	NLGN3, RET	87	10	8994	20.6759	1	1	1
	GOTERM_BP_DIRECT	GO:0055007	cardiac muscle cell differentiation	2	1.5625	0.091652	SIK1, FOXP1	87	10	8994	20.6759	1	1	1
	GOTERM_CC_DIRECT	GO:0005829	cytosol	15	11.7188	0.00949014	RBM38, ADSL, ALAS1, PANK1, HAAO, FOS, BAIAP2, ACMSD, RGS2, RGS1, PDE4B, CHAC1, PCK1, XDH, MCL1	99	718	10057	2.12227	0.639511	0.947372	0.947372
	GOTERM_CC_DIRECT	GO:0005576	extracellular region	8	6.25	0.0177079	IGFBP1, CALCA, NOV, IGFBP2, CCK, PTGDS, AVBD13, AVBD9	99	275	10057	2.95522	0.852174	0.947372	0.947372
	GOTERM_CC_DIRECT	GO:0005623	cell	5	3.90625	0.0519008	MYBPC3, CYP2C23A, CYP2C23B, AVBD9, ROBO1	99	144	10057	3.52729	0.996663	1	1
	GOTERM_CC_DIRECT	GO:0005640	nuclear outer membrane	2	1.5625	0.0753735	RETSAT, PSEN1	99	8	10057	25.3965	0.999772	1	1
	GOTERM_MF_DIRECT	GO:0020037	heme binding	6	4.6875	0.00137378	STC2, CYP4V2, CYP2R1, NGB, CYP2C23A, CYP2C23B	87	82	8532	7.17578	0.199649	0.165306	0.165306
	GOTERM_MF_DIRECT	GO:0008395	steroid hydroxylase activity	3	2.34375	0.00204082	CYP2R1, CYP2C23A, CYP2C23B	87	7	8532	42.0296	0.281759	0.165306	0.165306
	GOTERM_MF_DIRECT	GO:0005506	iron ion binding	5	3.90625	0.0152933	CYP4V2, CYP2R1, CYP2C23A, CYP2C23B, XDH	87	95	8532	5.16152	0.91764	0.825838	0.825838
	GOTERM_MF_DIRECT	GO:0008392	arachidonic acid epoxygenase activity	2	1.5625	0.0397202	CYP2C23A, CYP2C23B	87	4	8532	49.0345	0.998593	1	1
	GOTERM_MF_DIRECT	GO:0004115	3',5'-cyclic-AMP phosphodiesterase activity	2	1.5625	0.049404	PDE4B, PDE8A	87	5	8532	39.2276	0.999728	1	1
	GOTERM_MF_DIRECT	GO:0070330	aromatase activity	2	1.5625	0.049404	CYP2C23A, CYP2C23B	87	5	8532	39.2276	0.999728	1	1
Down regulated DEG GO term	GOTERM_BP_DIRECT	GO:0051301	cell division	7	5.83333	6.53562e-05	CCNA2, CENPW, CENPJ, NUF2, KIF14, NCAPH, SMC2	87	73	8994	9.91308	0.0279034	0.0282339	0.0282339
	GOTERM_BP_DIRECT	GO:0006270	DNA replication initiation	4	3.33333	0.000353478	MCM3, MCM4, MCM5, MCM2	87	15	8994	27.5678	0.141941	0.0763512	0.0763512
	GOTERM_BP_DIRECT	GO:0006268	DNA unwinding involved in DNA replication	3	2.5	0.00132224	TOP2A, MCM4, MCM2	87	6	8994	51.6897	0.436117	0.190402	0.190402
	GOTERM_BP_DIRECT	GO:0010389	regulation of G2/M transition of mitotic cell cycle	3	2.5	0.00183964	CCNA2, CENPF, KIF14	87	7	8994	44.3054	0.549455	0.198681	0.198681
	GOTERM_BP_DIRECT	GO:0007076	mitotic chromosome condensation	3	2.5	0.00311466	NCAPD3, NCAPH, SMC2	87	9	8994	34.4598	0.740955	0.269107	0.269107
	GOTERM_BP_DIRECT	GO:0006531	aspartate metabolic process	2	1.66667	0.0469143	DDO, ASS1	87	5	8994	41.3517	1	1	1
	GOTERM_BP_DIRECT	GO:0010032	meiotic chromosome condensation	2	1.66667	0.0469143	NCAPD3, SMC2	87	5	8994	41.3517	1	1	1
	GOTERM_BP_DIRECT	GO:0019731	antibacterial humoral response	2	1.66667	0.0560327	JCHAIN, AVD	87	6	8994	34.4598	1	1	1
	GOTERM_BP_DIRECT	GO:0007018	microtubule-based movement	3	2.5	0.0634027	CENPE, KIF14, KIF23	87	43	8994	7.21251	1	1	1
	GOTERM_BP_DIRECT	GO:0006334	nucleosome assembly	3	2.5	0.0768402	HIST1H2B5, HIST1H2B8, MCM2	87	48	8994	6.46121	1	1	1
	GOTERM_BP_DIRECT	GO:0051382	kinetochore assembly	2	1.66667	0.0828737	CENPW, CENPH	87	9	8994	22.9732	1	1	1
	GOTERM_BP_DIRECT	GO:0006955	immune response	4	3.33333	0.0862188	TNFRSF6B, IGLL1, BLB2, CCR7	87	109	8994	3.79374	1	1	1
	GOTERM_BP_DIRECT	GO:0006260	DNA replication	3	2.5	0.0881754	TOP2A, DNA2, DTL	87	52	8994	5.96419	1	1	1
	GOTERM_CC_DIRECT	GO:0042555	MCM complex	4	3.33333	2.0616e-05	MCM3, MCM4, MCM5, MCM2	87	7	10057	66.0558	0.00247089	0.00247392	0.00245331
	GOTERM_CC_DIRECT	GO:0000777	condensed chromosome kinetochore	4	3.33333	0.000376488	CENPW, CENPH, NUF2, CENPK	87	17	10057	27.1995	0.0441813	0.0225893	0.022401
	GOTERM_CC_DIRECT	GO:0000784	nuclear chromosome, telomeric region	5	4.16667	0.00297549	MCM3, MCM4, MCM5, DNA2, MCM2	87	70	10057	8.25698	0.300641	0.11902	0.118028
	GOTERM_CC_DIRECT	GO:0005874	microtubule	5	4.16667	0.0108539	CENPE, TPX2, STMN1, KIF14, KIF23	87	101	10057	5.72266	0.730067	0.325616	0.322902
	GOTERM_CC_DIRECT	GO:0030496	midbody	4	3.33333	0.0152132	CENPE, CENPF, KIF14, KIF23	87	61	10057	7.58018	0.841122	0.365118	0.362075
	GOTERM_CC_DIRECT	GO:0000796	condensin complex	2	1.66667	0.0254375	NCAPH, SMC2	87	3	10057	77.0651	0.954589	0.430028	0.426445
	GOTERM_CC_DIRECT	GO:0005634	nucleus	25	20.8333	0.0271052	TOP2A, CDKN1A, SNX10, NPAS2, SMC2, NUF2, KPNA2, DLGAP5, CENPW, RRM2, DCDC2, PASK, CCNA2, CENPE, CENPH, CENPI, UBE2T, CENPK, MCM3, HOXB3, CENPM, DNA2, CENPP, DTL, MCM2	87	1905	10057	1.51703	0.963025	0.430028	0.426445
	GOTERM_CC_DIRECT	GO:0000779	condensed chromosome, centromeric region	2	1.66667	0.0337738	CENPE, NCAPD3	87	4	10057	57.7989	0.983802	0.430028	0.426445
	GOTERM_CC_DIRECT	GO:0043203	axon hillock	2	1.66667	0.0337738	TPX2, AURKA	87	4	10057	57.7989	0.983802	0.430028	0.426445
	GOTERM_CC_DIRECT	GO:0005871	kinesin complex	3	2.5	0.0358357	CENPE, KIF14, KIF23	87	35	10057	9.90837	0.987465	0.430028	0.426445
	GOTERM_CC_DIRECT	GO:0000776	kinetochore	3	2.5	0.045713	CENPE, CENPF, CENPI	87	40	10057	8.66983	0.996357	0.480593	0.476588
	GOTERM_CC_DIRECT	GO:0045120	pronucleus	2	1.66667	0.0502353	CENPF, AURKA	87	6	10057	38.5326	0.99794	0.480593	0.476588
	GOTERM_CC_DIRECT	GO:0016363	nuclear matrix	3	2.5	0.0520642	CENPF, UHRF1, ALOX5	87	43	10057	8.06496	0.998365	0.480593	0.476588
	GOTERM_CC_DIRECT	GO:0000228	nuclear chromosome	2	1.66667	0.0664197	TOP2A, SMC2	87	8	10057	28.8994	0.999738	0.531357	0.526929
	GOTERM_CC_DIRECT	GO:0031616	spindle pole centrosome	2	1.66667	0.0664197	DLGAP5, AURKA	87	8	10057	28.8994	0.999738	0.531357	0.526929
	GOTERM_CC_DIRECT	GO:0051233	spindle midzone	2	1.66667	0.0744093	KIF14, AURKA	87	9	10057	25.6884	0.999907	0.55807	0.553419
	GOTERM_CC_DIRECT	GO:0000788	nuclear nucleosome	2	1.66667	0.097975	HIST1H2B5, HIST1H2B8	87	12	10057	19.2663	0.999996	0.655011	0.649553
	GOTERM_CC_DIRECT	GO:0005654	nucleoplasm	13	10.8333	0.0982516	TOP2A, ACSS2, KIF23, BRCA1, TPX2, CENPF, MCM3, MCM4, NSMF, MCM5, KPNA2, DTL, MCM2	87	932	10057	1.61241	0.999996	0.655011	0.649553
	GOTERM_MF_DIRECT	GO:0003678	DNA helicase activity	4	3.33333	4.66791e-05	MCM3, MCM5, DNA2, MCM2	73	9	8532	51.9452	0.00628201	0.00630167	0.00630167
	GOTERM_MF_DIRECT	GO:0005524	ATP binding	17	14.1667	0.00421692	TOP2A, MLKL, PLK1, KIF14, KIF23, PASK, ASS1, AURKA, SMC2, CENPE, UBE2T, MCM3, MCM4, MCM5, DNA2, ACSBG2, MCM2	73	935	8532	2.12503	0.43475	0.284642	0.284642
	GOTERM_MF_DIRECT	GO:0003677	DNA binding	9	7.5	0.0263972	TOP2A, CENPW, MCM3, HIST1H2B5, HIST1H2B8, BRCA1, DNA2, NPAS2, MCM2	73	426	8532	2.46923	0.972989	1	1
	GOTERM_MF_DIRECT	GO:0003777	microtubule motor activity	3	2.5	0.0425774	CENPE, KIF14, KIF23	73	39	8532	8.99052	0.997188	1	1
	GOTERM_MF_DIRECT	GO:0005515	protein binding	4	3.33333	0.0534211	CENPW, CENPH, NUF2, STMN1	73	101	8532	4.62878	0.999396	1	1
	GOTERM_MF_DIRECT	GO:0003688	DNA replication origin binding	2	1.66667	0.065576	MCM5, MCM2	73	8	8532	29.2192	0.999894	1	1
