# Supplementary material for: Microbial-transcriptome integrative analysis of heat stress effects on amino acid metabolism and lipid peroxidation in poultry jejunum
Source: Anim Biotechnol. 2024 Mar 22;35(1):2331179. doi: 10.1080/10495398.2024.2331179 (PMC12674329; doi:10.1080/10495398.2024.2331179)
Supplement: Supplemental Material [file LABT_A_2331179_SM6216.xlsx]

## Sheet: Sheet1
Table S1
DEGs list
Gene name	genes	logFC	PValue	FDR
	ENSGALG00000051251	-1.72304	2.31055e-05	0.0100043
MCM5	ENSGALG00000012546	-1.94413	0.000165471	0.030979
	ENSGALG00000014680	1.6013	3.20863e-09	6.36753e-06
SIDT1	ENSGALG00000014812	-1.79208	0.00016967	0.0311769
LRRC58	ENSGALG00000033186	1.44699	0.00027671	0.0454849
CD200L	ENSGALG00000015395	-2.65789	4.69357e-05	0.0143298
ROBO1	ENSGALG00000015511	1.6089	8.25574e-05	0.0214248
SIK1	ENSGALG00000041988	1.99188	5.37115e-05	0.0156751
	ENSGALG00000050699	3.0763	0.00024005	0.0407162
	ENSGALG00000016326	-3.94269	0.000286935	0.0459211
ACOD1	ENSGALG00000016919	-2.39597	6.88515e-07	0.00080374
CKAP2	ENSGALG00000017025	-2.01948	0.00011689	0.0257743
WNT11	ENSGALG00000000839	1.48542	0.000157545	0.0309104
AOC1	ENSGALG00000036190	2.24521	2.13477e-05	0.00985223
CREM	ENSGALG00000007082	1.87594	7.79828e-07	0.000845837
PDK4	ENSGALG00000009700	2.39336	4.55724e-05	0.0143298
	ENSGALG00000010722	-5.28844	0.000313146	0.0491312
	ENSGALG00000042443	-7.49541	4.10691e-05	0.0131454
	ENSGALG00000010901	-1.93673	0.000215701	0.0382196
OSBPL10	ENSGALG00000050427	1.31964	9.78828e-05	0.0241074
gga-mir-1622	ENSGALG00000025305	3.38546	9.82055e-05	0.0241074
	ENSGALG00000049419	5.57668	8.09821e-07	0.000845837
	ENSGALG00000048804	-2.66536	0.00016512	0.030979
	ENSGALG00000047910	3.18549	6.02157e-08	9.95817e-05
	ENSGALG00000013624	-1.35264	6.36825e-06	0.00451349
	ENSGALG00000040227	1.15966	0.000125835	0.0267015
LAMA3	ENSGALG00000015056	1.5491	9.45467e-06	0.00619344
MCM4	ENSGALG00000012915	-1.36001	0.000180898	0.032935
CDH17	ENSGALG00000035094	-1.39023	0.000122981	0.0267015
MAL2	ENSGALG00000040768	1.19948	0.000324307	0.0495068
	ENSGALG00000047850	1.71288	0.000169063	0.0311769
XDH	ENSGALG00000008701	1.95322	0.000127823	0.0267015
HAAO	ENSGALG00000009926	1.28905	0.000196348	0.0354229
ACAT2	ENSGALG00000011659	1.29322	2.59589e-05	0.0103031
	ENSGALG00000048781	-1.17152	0.000314604	0.0491312
NOV	ENSGALG00000037402	1.69593	0.000342095	0.0499182
DDO	ENSGALG00000015057	-2.08927	1.58171e-07	0.000241454
RRM2	ENSGALG00000016442	-2.43324	3.15802e-11	8.953e-08
LPIN1	ENSGALG00000016456	2.99367	5.83614e-12	1.9303e-08
	ENSGALG00000044774	3.33931	0.000338197	0.0499182
RHOB	ENSGALG00000016485	1.81815	0.000147763	0.0296198
	ENSGALG00000037194	6.31445	6.78718e-25	1.34692e-20
AvBD13	ENSGALG00000019848	1.92573	0.000151943	0.030153
MCM3	ENSGALG00000016676	-2.12921	2.5337e-05	0.0103031
	ENSGALG00000054596	-1.34328	0.000296652	0.0470966
TSC22D4	ENSGALG00000027069	1.14839	0.000112043	0.0255574
PLP1	ENSGALG00000000112	-3.48127	9.96123e-05	0.0241074
	ENSGALG00000045036	3.33037	2.31896e-05	0.0100043
INTS6L	ENSGALG00000006157	1.09929	0.000161392	0.030979
COL25A1	ENSGALG00000039411	2.70693	0.000223827	0.0386247
	ENSGALG00000054742	1.77678	1.49711e-05	0.00853804
JCHAIN	ENSGALG00000011551	-1.87574	0.000102663	0.0242541
CCNA2	ENSGALG00000011881	-1.51292	0.000126764	0.0267015
AVD	ENSGALG00000025945	-3.88769	0.000109169	0.0251915
NIM1K	ENSGALG00000014861	1.47142	3.77771e-05	0.0124335
FST	ENSGALG00000014908	2.81179	4.88353e-13	2.53292e-09
CENPK	ENSGALG00000014753	-1.74307	0.000334043	0.0499182
CEP78	ENSGALG00000015179	1.94931	1.54885e-05	0.00853804
PSAT1	ENSGALG00000015180	1.45866	3.47482e-05	0.0123139
SMC2	ENSGALG00000015691	-1.3641	0.000140837	0.0285194
	ENSGALG00000050022	1.19461	9.67482e-06	0.00619344
	ENSGALG00000033498	-3.40088	0.000277333	0.0454849
MYBPC3	ENSGALG00000008148	3.07648	9.86423e-05	0.0241074
CHAC1	ENSGALG00000027874	2.74452	2.58671e-05	0.0103031
ITPKA	ENSGALG00000008603	1.49592	4.44105e-06	0.00344382
	ENSGALG00000008615	2.07846	0.000322114	0.0495068
PAPLN	ENSGALG00000009315	2.4037	5.10542e-13	2.53292e-09
PSEN1	ENSGALG00000009320	1.248	3.82184e-05	0.0124335
NFKBIA	ENSGALG00000027864	2.49395	4.51165e-12	1.79067e-08
SSTR1	ENSGALG00000010139	-1.84397	2.54669e-05	0.0103031
FOS	ENSGALG00000028037	2.1049	0.000113568	0.0256109
	ENSGALG00000053869	2.55265	7.24493e-05	0.0194291
	ENSGALG00000051240	2.15717	1.53402e-05	0.00853804
	ENSGALG00000049012	2.78991	3.67664e-05	0.0124335
gga-mir-1603	ENSGALG00000025454	1.99834	0.000280488	0.0455131
	ENSGALG00000040833	-2.34413	5.49683e-10	1.36356e-06
	ENSGALG00000044224	-3.69289	3.57905e-05	0.0124335
ACMSD	ENSGALG00000012197	1.2374	0.00010546	0.0246217
	ENSGALG00000050684	2.33771	0.000116765	0.0257743
	ENSGALG00000055044	2.89369	1.40879e-05	0.00847194
PAPSS2	ENSGALG00000003689	1.26385	4.40365e-06	0.00344382
CYP2C23b	ENSGALG00000005795	2.9248	3.19815e-09	6.36753e-06
CYP2C23a	ENSGALG00000049414	1.92157	2.33891e-07	0.000331541
ALOX5	ENSGALG00000005857	-1.60549	1.75124e-05	0.00868833
gga-mir-107	ENSGALG00000018330	2.77353	2.30216e-05	0.0100043
	ENSGALG00000050495	2.80873	4.08759e-07	0.000540788
	ENSGALG00000048690	-2.63262	0.000327104	0.0495525
	ENSGALG00000025996	-1.32242	6.34916e-05	0.0174999
KIF14	ENSGALG00000002175	-1.57553	0.000137059	0.0280405
ASPM	ENSGALG00000032398	-1.37094	2.0525e-05	0.00985223
RGS2	ENSGALG00000042744	1.56287	0.00010111	0.024175
RGS1	ENSGALG00000002549	2.69268	3.2702e-05	0.0117995
PDE4B	ENSGALG00000011094	1.81354	0.000130642	0.0270061
LIPC	ENSGALG00000004230	-1.02795	9.2218e-05	0.0234624
MCM2	ENSGALG00000006037	-1.64085	4.7819e-07	0.000593105
KLF15	ENSGALG00000036133	1.18551	3.15664e-05	0.0116006
FOXP1	ENSGALG00000007769	1.35801	4.9761e-05	0.0149622
	ENSGALG00000051558	-2.33455	0.000282092	0.0455131
	ENSGALG00000052887	-2.2718	0.000219874	0.0384186
MLKL	ENSGALG00000002766	-2.44649	4.68685e-05	0.0143298
	ENSGALG00000053131	1.47066	0.000158875	0.0309104
STC2	ENSGALG00000002893	2.74091	0.000165195	0.030979
GRIA1	ENSGALG00000004083	2.73921	1.35813e-06	0.00128343
LTC4S	ENSGALG00000021275	1.93736	5.32843e-05	0.0156751
TNFRSF6B	ENSGALG00000006106	-3.92816	2.94327e-05	0.0111807
PCK1	ENSGALG00000007636	3.26859	4.51194e-06	0.00344382
IGLL1	ENSGALG00000049450	-2.40843	3.81247e-05	0.0124335
	ENSGALG00000030121	1.37879	0.000339015	0.0499182
	ENSGALG00000005204	-2.6084	3.21328e-16	3.18837e-12
HID1	ENSGALG00000007808	1.17413	2.102e-05	0.00985223
PTGDS	ENSGALG00000030886	2.42931	1.18011e-08	2.12902e-05
NSMF	ENSGALG00000008681	-2.03053	1.67411e-05	0.00868833
FPGS	ENSGALG00000042460	1.10203	0.000253225	0.0425869
	ENSGALG00000053121	-4.06222	0.000127518	0.0267015
TOP2A	ENSGALG00000003922	-1.50484	0.000230288	0.0393972
BRCA1	ENSGALG00000002781	-1.44319	2.68093e-06	0.00231318
RACGAP1	ENSGALG00000033231	-2.63731	5.51192e-05	0.0158528
PPP1R1A	ENSGALG00000051279	5.58997	0.000342078	0.0499182
MMP23B	ENSGALG00000001392	1.11064	0.000206936	0.0369969
MIB2	ENSGALG00000001473	1.1088	0.000316896	0.0491312
	ENSGALG00000001483	1.94319	6.83072e-05	0.0185693
FXYD2	ENSGALG00000007320	-2.02099	0.000272998	0.0454849
	ENSGALG00000051946	-3.47143	5.88042e-05	0.016671
	ENSGALG00000047227	-3.16236	6.03739e-05	0.0168749
	ENSGALG00000050737	-2.47312	1.7111e-05	0.00868833
STMN1	ENSGALG00000001475	-1.25594	0.000220696	0.0384186
G0S2	ENSGALG00000023933	-2.76622	2.98603e-05	0.0111807
	ENSGALG00000024085	1.42318	1.3179e-05	0.00817306
UHRF1	ENSGALG00000034271	-1.4675	6.29222e-06	0.00451349
	ENSGALG00000048441	5.16209	8.31297e-05	0.0214248
	ENSGALG00000053682	-3.51794	8.61303e-06	0.00589398
	ENSGALG00000048880	-2.90385	7.68408e-05	0.0203321
	ENSGALG00000039964	-3.01881	1.54171e-06	0.00139069
IL4I1	ENSGALG00000000081	-3.28224	1.66347e-05	0.00868833
	ENSGALG00000051188	-2.86022	2.90628e-05	0.0111807
YF5	ENSGALG00000047314	-3.5486	9.41763e-07	0.000934465
